# Supplementary material for: Profiling neurotransmitters in a crustacean neural circuit for locomotion
Source: PLoS One. 2018 May 22;13(5):e0197781. doi: 10.1371/journal.pone.0197781 (PMC5963771; doi:10.1371/journal.pone.0197781)
Supplement: S1 Table — (XLSX) [file pone.0197781.s002.xlsx]

## Sheet: Exp 1
Exp 1	PS5L		PS4L		PS3L
	On	Off	On	Off	On	Off
ctrl	0	61.805	37.8887	72.1834	60.4381	108.849
	0	59.8687	37.3082	77.1141	56.9391	101.915
	0	60.9035	34.5143	73.1368	64.9709	108.958
	0	63.768	38.401	86.171	63.9135	109.937
	0	58.5024	49.7671	88.6086	70.8707	112.762
	0	65.0356	46.2788	87.2644	52.6504	105.897
	0	75.9743	46.4332	94.3515	65.154	128.178
	0	70.5119	41.3796	76.7747	62.8052	103.4
	0	71.0757	47.1327	99.2129	72.3001	121.905
DNQX	0	63.0377	39.9776	65.3801	55.1732	97.2913
	0	68.9325	46.6577	90.4306	69.1622	130.355
	0	64.4293	51.199	81.2781	54.9183	115.768
	0	66.4126	43.1593	85.4064	57.8631	125.743
	0	69.8407	48.0817	93.3055	61.3593	127.78
	0	65.7133	48.4805	69.0703	59.8731	108.281
	0	64.1224	44.8252	70.4267	59.4955	114.173
	0	71.318	40.544	75.687	60.345	118.464
	0	65.6005	41.5982	77.9113	56.716	119.485
wash	0	47.6994	25.884	63.3318	41.1771	82.5038
	0	40.9122	26.6695	85.9439	51.5061	93.6283
	0	57.1294	29.9803	67.9451	48.6062	101.417
	0	60	37.3388	77.2216	59.3087	117.334
	0	59.2102	34.5983	80.7705	48.6845	107.721
	0	51.6666	38.5414	66.7956	57.1762	112.639
	0	46.2562	37.3198	67.7024	48.8645	100.738
	0	42.2655	33.1942	67.8009	59.3972	104.667
	0	47.2153	32.577	70.2063	52.5784	96.7562

## Sheet: Exp 2
Exp 2	PS5R		PS4R		PS3R		PS2R
	On	Off	On	Off	On	Off	On	Off
ctrl	0	45.558	3.87995	43.9579	29.282	61.3215	50.4162	93.2167
	0	41.9447	8.54634	40.6584	30.3886	67.5527	57.445	104.83
	0	52.1279	10.7773	49.1462	40.2134	70.1111	60.3938	103.099
	0	46.4649	12.4576	47.5258	36.7721	67.8107	58.0118	113.205
	0	45.1766	8.63805	43.4701	34.2828	69.7228	55.706	104.32
	0	42.2035	8.64258	45.7242	35.8463	66.3237	56.4718	106.534
	0	39.9865	3.38536	44.0752	34.1795	70.8533	45.7794	107.908
	0	40.7651	8.60967	48.2542	33.2092	66.3622	50.2757	107.767
	0	43.3275	9.93658	47.3801	35.0013	62.1846	51.3348	97.9048
DNQX	0	45.2435	17.6912	58.073	42.5599	73.8195	66.3325	111.831
	0	36.2823	17.066	56.1104	47.2229	75.5318	67.4559	95.9223
	0	34.3393	15.5253	53.7804	45.6641	75.0941	59.7955	96.989
	0	43.3085	10.9335	51.7849	39.1558	78.5698	58.7004	106.764
	0	38.624	16.781	54.8649	44.5581	82.1812	63.5973	105.871
	0	41.4599	17.5012	53.6062	43.2301	77.7755	62.0239	103.723
	0	55.3064	15.4061	58.0801	50.2998	80.6338	64.9297	98.0154
	0	36.9335	17.1847	53.4797	45.2487	81.7227	68.8649	104.046
	0	42.2813	15.8602	49.3098	45.5824	84.0086	56.0345	94.1553
wash	0	53.0531	15.7583	63.9618	49.7565	99.7114	65.9134	121.941
	0	31.1828	20.2927	66.9168	55.1581	83.8177	59.5272	117.946
	0	38.0283	14.5873	55.0871	50.7654	94.4124	64.9515	116.897
	0	38.9775	11.704	59.9809	49.8392	89.1051	63.8152	115.32
	0	38.0889	17.4301	57.7478	47.9613	86.2383	75.0818	121.597
	0	57.6837	17.8171	57.4896	44.7883	85.8272	70.6761	119.582
	0	64.7894	21.9962	67.4002	47.8254	100.344	72.1992	123.204
	0	33.4396	17.8031	59.9358	57.2565	86.8873	68.1815	110.935
	0	32.8857	18.3003	56.6894	49.1997	86.2562	67.3453	106.543

## Sheet: Exp 3
Exp 3	PS5R		PS4R		PS3R		PS2R
	On	Off	On	Off	On	Off	On	Off
ctrl	0	46.7448	25.3499	61.291	46.7904	69.4465	65.4401	83.9942
	0	42.5001	24.7927	58.544	43.9445	63.1328	69.5514	87.4156
	0	46.1623	28.7712	57.2583	47.1317	70.8319	71.7177	83.8484
	0	50.3351	24.137	50.1802	49.5839	70.6596	74.7905	101.119
	0	49.6935	25.7932	59.1007	48.026	73.749	72.6358	100.771
	0	42.7313	25.5363	53.3374	48.8021	72.2426	72.5875	85.6825
	0	41.0012	23.8284	56.6708	47.4615	66.8263	72.1363	86.2953
	0	48.9779	22.5588	55.3201	46.8325	74.3726	60.4834	85.6802
	0	39.6087	22.7247	60.3572	44.5046	69.4584	67.4694	87.2333
DNQX	0	34.4112	24.3449	38.2945	42.9754	62.2687	55.9671	88.4269
	0	24.9996	19.3947	46.409	42.6666	66.4864	56.1921	90.1819
	0	35.9524	22.8757	42.1812	45.0099	62.5908	56.0696	91.1842
	0	35.3933	19.448	49.5516	44.5242	65.6914	53.8666	89.0822
	0	39.3522	20.6931	39.0169	45.3637	69.7672	56.6361	93.2651
	0	46.0371	26.6958	42.5	47.4212	72.9268	59.8328	100.259
	0	34.8924	21.9561	58.5104	48.2809	71.6771	56.7861	91.9783
	0	42.8592	16.9581	51.8518	44.0675	68.4254	53.5489	92.6478
	0	35.9707	18.3847	60.0317	42.7612	68.2003	52.3705	99.5536

## Sheet: Exp 4
Exp 4	PS5R		PS4R		PS3R
	On	Off	On	Off	On	Off
ctrl	0	49.5094	12.7667	60.6812	51.5978	87.3808
	0	43.2444	15.0316	58.4079	53.1024	89.6943
	0	40.3132	21.8578	60.035	55.409	86.5127
	0	49.7356	25.0802	64.8934	55.6861	100.618
	0	48.3104	16.8753	63.086	52.1836	84.6179
	0	50.2259	15.1889	64.4343	50.8005	89.4535
	0	42.6109	14.0902	56.6118	42.1441	85.7238
	0	35.9376	9.99684	62.8599	48.9148	87.368
	0	38.6377	15.0111	60.0694	47.9308	90.4055
DNQX	0	55.9559	28.828	68.1765	33.9984	88.8151
	0	44.0382	22.7331	70.6122	36.8511	99.6948
	0	50.0447	26.9827	67.1425	45.0687	88.6042
	0	48.5509	14.8003	68.7933	50.3353	97.8637
	0	51.0723	33.8682	70.0797	54.3663	111.531
	0	51.8059	33.3386	68.1009	41.749	95.6873
	0	50.5661	27.1633	72.8605	43.4565	96.8414
	0	50.6567	26.0346	68.2761	46.9499	94.6122
	0	50.6735	25.839	78.2901	41.3188	99.5802
wash	0	43.7498	13.0891	54.4765	33.0595	99.0308
	0	42.497	9.75654	50.2676	31.5949	88.4807
	0	36.0645	4.4802	63.9459	28.5007	97.8467
	0	43.2415	9.9385	55.4349	31.01	101.749
	0	43.6291	12.4896	55.5405	35.6057	92.2098
	0	42.7601	11.6803	54.6504	35.9946	88.174
	0	47.5778	12.7607	54.7492	41.4416	93.583
	0	41.065	10.7027	53.2476	38.226	94.3125
	0	45.8076	9.05041	55.324	33.5646	85.3324

## Sheet: Exp 5
Exp 5	PS5L		PS4L		PS3L
	On	Off	On	Off	On	Off
ctrl	0	46.303	0.359492	78.4611	54.0198	97.1098
	0	48.1889	26.6947	75.9011	51.758	80.5974
	0	50.3554	22.2866	63.7622	50.0558	86.5814
	0	50.9593	31.3389	73.8025	55.4421	89.817
	0	46.933	26.183	76.0909	54.9844	80.848
	0	55.8225	26.573	77.3336	60.0241	90.2502
	0	48.1819	36.5928	92.0527	57.9859	90.1794
	0	43.3809	21.243	68.5376	54.2531	87.5783
	0	55.7202	28.1459	75.9216	60.9742	93.2202
DNQX	0	46.6159	39.1897	64.8831	60.9309	90.3183
	0	45.0751	40.7469	61.8335	50.8203	87.8686
	0	49.6575	41.341	75.6317	55.2696	99.8517
	0	55.5856	40.4018	62.1439	49.2608	90.0178
	0	48.3371	41.1407	63.2984	51.2355	85.5138
	0	41.9705	40.9069	63.0408	59.7803	87.3714
	0	50.6165	45.0545	66.6877	56.7178	91.8142
	0	43.6977	46.7283	63.7579	63.8081	95.9084
	0	49.7634	39.8697	64.1512	50.2458	92.8991
wash	0	32.7298	22.0894	60.0867	47.9678	90.4982
	0	31.5887	23.9383	65.3454	44.3457	83.2071
	0	36.9535	26.1498	61.8318	48.2006	77.428
	0	35.7624	29.0215	76.6588	60.5221	97.6055
	0	39.308	33.6656	63.6959	54.4231	84.5641
	0	40.2672	24.8684	59.6504	50.5385	82.9315
	0	42.9778	25.9454	61.4018	52.6445	82.6676
	0	37.2591	27.5057	62.8087	50.4343	87.2436
	0	42.2882	24.8407	61.9419	50.649	82.5958

## Sheet: Exp 6
Exp 6	PS5L		PS4L		PS3L		PS2L
	On	Off	On	Off	On	Off	On	Off
ctrl	0	35.4715	22.3767	53.3252	50.2619	89.4993	72.6411	103.823
	0	33.4191	28.4056	54.7452	47.7223	81.676	69.9799	104.843
	0	39.6215	23.5593	48.6081	45.6987	75.5958	70.1843	103.594
	0	43.2112	28.7763	48.2353	46.5606	86.1888	71.2354	112.987
	0	39.294	24.8053	58.6417	48.1736	85.3047	71.4818	110.043
	0	31.1304	30.8498	53.8767	46.6709	90.0092	70.932	102.136
	0	35.9914	23.0106	50.5447	46.8028	87.7913	70.2113	112.045
	0	42.2871	26.7865	51.1115	46.1044	81.4956	73.4262	105.372
	0	35.7065	24.6642	50.2631	46.2693	68.5714	60.1399	99.445
DNQX	0	39.4661	29.4668	50.077	39.4639	71.0778	72.5733	101.176
	0	26.3261	23.7597	52.9249	38.0256	72.0575	67.8176	91.7972
	0	20.5659	19.2872	40.4416	37.9416	70.5714	68.8834	92.2303
	0	29.2163	16.9849	52.9005	39.8442	71.6222	71.319	98.6997
	0	26.9661	22.2274	45.5946	41.998	76.5885	75.148	103.888
	0	27.3795	24.0117	54.5076	41.3661	66.8632	78.4454	90.9467
	0	25.9903	20.686	50.7569	36.3747	79.3701	74.6386	105.541
	0	24.2524	24.1466	51.3696	44.9699	71.7522	74.7229	95.6608
	0	27.4504	28.6694	49.0476	40.9963	75.0056	72.2897	93.7839
wash	0	26.3914	20.8652	40.5823	36.6515	63.9334	71.7382	95.1416
	0	26.5375	22.3946	48.0981	36.3427	81.9784	74.5118	103.277
	0	17.8307	20.068	44.7957	44.116	70.4666	74.8954	101.802
	0	18.0213	11.6867	40.355	41.1886	78.7244	72.0486	99.7183
	0	40.8887	16.921	41.5785	39.9649	68.2055	79.2571	102.747
	0	25.5094	15.1226	46.0053	40.4613	84.0805	76.4623	99.2259
	0	20.4611	24.3632	44.1433	43.6995	80.9636	76.3875	112.761
	0	49.984	14.7149	51.4974	41.7293	95.5904	80.0621	103.451
	0	28.1601	26.8684	47.3584	44.164	71.8526	75.88	97.8521

## Sheet: Exp 7
Exp 7	PS5L		PS4L		PS3L		PS2L
	On	Off	On	Off	On	Off	On	Off
ctrl	0	59.4266	26.3565	67.1164	45.8182	100.098	77.2276	112.105
	0	59.373	27.007	74.8229	47.0582	100.013	81.72	131.692
	0	56.7851	33.6186	73.7751	45.0868	89.8104	69.9427	117.946
	0	66.5895	26.5471	62.8836	45.1637	100.558	78.895	124.395
	0	49.3507	30.1467	76.3922	45.2456	97.0776	75.7315	111.324
	0	50.1923	24.3853	78.6914	43.0906	94.2713	64.9682	112.247
	0	68.0995	23.2456	71.4575	42.8415	95.8284	62.7471	134.486
	0	53.0996	23.0056	76.9388	41.1032	84.9767	52.0438	103.8
	0	61.584	19.2485	75.3606	41.3463	85.2488	76.1607	137.784
DNQX	0	58.5222	34.2838	86.5025	57.6127	93.1717	82.1391	113.208
	0	60.714	30.0744	91.7103	50.3794	94.5937	78.2704	116.21
	0	65.1424	37.1672	81.9908	58.2902	100.161	94.7762	120.577
	0	65.7145	40.785	71.8761	57.865	95.541	87.3226	115.823
	0	58.0333	36.3841	80.9214	52.1764	91.7015	81.0231	111.837
	0	60.0439	37.0186	79.2029	52.5384	96.2359	81.9569	113.297
	0	59.4274	35.1578	83.7184	49.477	85.1143	80.8521	104.529
	0	53.5835	35.7107	75.5104	51.293	97.7426	83.2782	116.562
	0	63.0774	36.0866	73.8057	54.7142	98.7545	81.6674	111.662
wash	0	56.8369	26.087	68.4	50.4756	94.2885	80.142	114.901
	0	50.5558	25.6691	61.8459	49.7504	92.9955	78.2943	106.847
	0	51.5517	17.1516	59.2173	46.8663	91.6374	78.3347	108.445
	0	58.697	20.4145	57.5402	50.1297	91.9391	81.4756	120.518
	0	59.3369	30.4801	72.005	53.9841	101.168	83.7008	117.784
	0	45.9476	29.9874	65.8528	58.9455	94.1376	84.2391	110.676
	0	55.1104	30.9202	67.9121	51.221	101.085	84.1483	113.768
	0	52.3016	33.142	64.1393	51.5132	93.4407	85.2093	117.196
	0	62.4617	22.0859	65.2051	50.602	97.268	83.9724	110.364

## Sheet: Exp 8
Exp 8	PS5L		PS4L		PS3L		PS2L
	On	Off	On	Off	On	Off	On	Off
ctrl	0	22.9852	23.8656	52.0534	48.4069	84.3901	84.1452	123.79
	0	33.598	23.9472	57.9604	50.2917	85.9783	85.8399	124.382
	0	28.0716	17.6494	54.2178	49.0974	86.0053	81.4543	119.992
	0	26.7779	22.1007	58.892	49.7683	86.7387	71.6363	120.274
	0	29.1314	21.8684	53.0273	48.0735	80.6171	86.2782	123.874
	0	27.7754	25.7707	55.7193	49.9116	87.5084	84.7267	122.783
	0	24.6707	25.8841	59.2285	50.8078	86.135	83.8951	119.573
	0	28.1458	23.1599	54.6463	53.645	85.7817	89.4256	117.885
	0	28.2417	24.2816	55.2264	50.2047	86.3186	82.4957	113.64
DNQX	0	34.8371	36.8315	64.4733	59.3188	96.0615	92.0041	132.195
	0	41.35	34.9542	65.0653	53.9295	92.8298	89.2048	115.366
	0	38.6234	33.6912	63.9837	58.9325	92.066	92.7408	121.673
	0	34.2774	36.2441	58.9911	58.5945	88.7996	94.0838	125.396
	0	35.756	33.6998	58.2692	58.086	92.3397	98.655	127.531
	0	34.0513	36.6819	60.8509	57.7322	83.3327	89.6737	124.782
	0	32.0227	32.2676	58.9856	54.9273	87.4679	90.623	130.829
	0	39.1612	34.4279	65.137	55.6569	94.0256	95.0402	128.28
	0	29.2068	35.3431	56.5945	55.6412	87.9005	82.0969	135.405
wash	0	28.4178	25.4637	53.5898	52.1922	93.8284	97.2222	136.068
	0	43.2616	28.4116	62.7402	55.7004	101.075	100	130.466
	0	41.9261	30.1507	68.8159	55.7813	96.3267	101.565	132.009
	0	34.454	32.077	54.8272	55.0735	94.4904	94.2337	130.937
	0	38.3055	22.6122	68.7862	57.5348	89.6764	106.486	143.658
	0	38.3883	28.9725	63.915	55.664	86.399	89.1115	137.487
	0	33.8932	27.1661	59.6774	55.8784	89.9938	95.4501	149.68
	0	33.9956	30.989	62.3901	56.0826	91.3481	102.342	142.315
	0	35.5792	30.0246	58.9934	57.511	91.1661	102.616	134.08

## Sheet: Statistics
RM-ANOVA	DFE 6 because Exp 3 was omitted (missing value)
means of PS4 On					Mauchly's Sphericity Test							w/o Exp 2, 3, 6		Mauchly's Sphericity Test
	ctrl	DNQX	wash		W	ChiStat	DF	pValue				Exp 2 and 6 were excluded because the wash did not work		W	ChiStat	DF	pValue
Exp 1	42.1226	44.947	32.9004		0.99379	0.031129	2	0.98456				Exp 3 was ommitted because of a missing value		0.82365	0.58204	2	0.7475
Exp 2	8.31926	15.9943	17.2988
Exp 3	24.8325	21.1946			RM-ANOVA									RM-ANOVA
Exp 4	16.211	26.6209	10.4387		SumSq	DF	MeanSq	F	pValue	Residual				SumSq	DF	MeanSq	F	pValue	Residual
Exp 5	24.3797	41.7088	26.4472		341.98	2	170.99	8.095	0.00595	12				442.03	2	211.01	16.283	0.0015	8
Exp 6	25.9149	23.2488	19.2227
Exp 7	25.9512	35.852	26.2153		Tukey's Multiple Comparisons Test									Tukey's Multiple Comparisons Test
Exp 8	23.1697	34.9046	28.4297			MeanDiff	StdErr	pValue	Lower (95% CI)	Upper (95% CI)					MeanDiff	StdErr	pValue	Lower (95% CI)	Upper (95% CI)
					ctrl vs. DNQX	-8.1729	2.4429	0.035692	-15.668	-0.6774				ctrl vs. DNQX	-10.44	2.3167	0.0233	-18.697	-2.1833
					wash vs. DNQX	-8.9014	2.3793	0.02243	-16.202	-1.601				wash vs. DNQX	-11.918	1.7926	0.0059	-18.307	-5.5293
					ctrl vs. wash	0.72857	2.5449	0.95615	-7.0798	8.5369				ctrl vs. wash	1.478	2.6401	0.8474	-7.9313	10.887
means of PS3 On					Mauchly's Sphericity Test							w/o Exp 2, 3, 6		Mauchly's Sphericity Test
	ctrl	DNQX	wash		W	ChiStat	DF	pValue						W	ChiStat	DF	pValue
Exp 1	63.34	59.43	51.92		0.24457	7.0413	2	0.02958						0.025844	10.967	2	0.0042
Exp 2	34.35	44.84	50.28
Exp 3	47.01	44.79			RM-ANOVA									RM-ANOVA
Exp 4	50.86	43.79	34.33		SumSq	DF	MeanSq	F	pValue GG	Residual				SumSq	DF	MeanSq	F	pValue GG	Residual
Exp 5	55.5	55.34	51.08		24.638	2	12.319	0.3415	0.6058	12				67.86	2	33.93	1.1859	0.3378	8
Exp 6	47.14	40.11	40.92				epsilon GG	LowerBound	DF corrected	Residual corrected						epsilon GG	LowerBound	DF corrected	Residual corrected
Exp 7	44.08	53.82	51.5				0.57	0.5	1.14	6.84						0.50655	0.5	1.0131	4.0524
Exp 8	50.02	56.98	55.71
