# Supplementary material for: Profiling neurotransmitters in a crustacean neural circuit for locomotion
Source: PLoS One. 2018 May 22;13(5):e0197781. doi: 10.1371/journal.pone.0197781 (PMC5963771; doi:10.1371/journal.pone.0197781)
Supplement: S2 Table — (XLSX) [file pone.0197781.s003.xlsx]

## Sheet: EPSP Amplitudes
	EPSP amplitude in mV								paired t-test, Control vs. Low Ca2+ / High Mg2+
	EPSPs from ASC				EPSPs from DSC					p
Experiment	Control	Low Ca2+ / High Mg2+	Wash		Control	Low Ca2+ / High Mg2+	Wash		ASC	0.0115
B203p31	2.52	2.26	2.72						DSC	0.0468
B203p33	2.14	0.82
B203p34	0.73	0.1	0.27		0.8	0.21	0.4
B203p35	3.46	1.21	2.64		1.4	1.08	1.44
B203p37	0.24	0.1	0.13
B203p38	2.89	0.91
B203p21	4.3	1.98			0.63	0.51
B203p22	3.34	2.78			1.46	1.19
B203p23	3.86	2.71			1.87	1.28
B203p28	13.55	7.9			3.7	1.29
B7p123	9.5	1.11			6.66	0
B7p127	15.13	2.84			1.59	0
B15p47	18.73	16.59			16.13	14.15
normalized data	1	0.896825
	1	0.383178
	1	0.136986			1	0.2625
	1	0.349711			1	0.771429
	1	0.416667
	1	0.314879
	1	0.460465			1	0.809524
	1	0.832335			1	0.815068
	1	0.702073			1	0.684492
	1	0.583026			1	0.348649
	1	0.116842			1	0
	1	0.187707			1	0
	1	0.885745			1	0.877247
average reduction		0.482034				0.507657
