# Supplementary material for: Profiling neurotransmitters in a crustacean neural circuit for locomotion
Source: PLoS One. 2018 May 22;13(5):e0197781. doi: 10.1371/journal.pone.0197781 (PMC5963771; doi:10.1371/journal.pone.0197781)
Supplement: S3 Table — (XLSX) [file pone.0197781.s004.xlsx]

## Sheet: ComInt1 A3
		EPSPs from ASCe4 (largest EPSP)				EPSPs from DSC2 (medium EPSP)
Exp		Amplitude [mV]	Rise time [ms]	Half width [ms]		Amplitude [mV]	Rise time [ms]	Half width [ms]
Book 197 p16-17		11.98	0.904396	4.71581		1.35	0.868198	4.68469
Book 197 p17-19		18.95	0.612137	2.16012		3.89	0.894401	2.85268
Book 197 p20-21		5.93	0.842235	3.12965
Book 197 p21-22		9.77	0.878203	2.95757
			0.770402	2.68689
Book 197 p24-26		3.3	0.849066	4.1537		2.84	0.736725	3.81248
		3.94	0.882827	2.26181		0.91	0.748562	2.55708
Book 197 p26-27		10.79	0.819622	2.51036		2.88	0.692254	2.57855
Book 197 p34-35		12.84	0.664218	2.44151		0.29	0.661934	2.66922
		14.65	0.726682	1.94961		0.33	0.593869	2.31733
AVERAGE			0.794979	2.8967			0.742278	3.06743
SD			0.0989835	0.893823			0.108051	0.859983
min			0.612137	1.94961			0.593869	2.31733
max			0.904396	4.71581			0.894401	4.68469
* two measuring points per experiment: During some experiments, we lost the recording of ComInt1, and had to record from another part in the neuron. In those cases the shape indices changed. Because we did not want to make any data selection we used the data from both recordings in our evaluation.

## Sheet: ComInt1 A4
		EPSPs from ASCe5 (largest EPSP)			EPSPs from DSC3 (medium EPSP)
Exp		Rise time [ms]	Half width [ms]		Rise time [ms]	Half width [ms]
Book 197 p 20-21		0.80122	2.1539		0.772529	2.01888
Book 197 p 41-44		0.686492	1.94197		0.685229	2.25961
Book 197 p 53-57		1.06294	1.91296		0.707116	1.83388
		0.863045	3.19395		0.745296	1.81993
Book 197 p 70-71		0.75106	2.9979		0.736787	2.53105
					0.781983	2.01518
Book 197 p72-74		0.659447	1.65186		0.634505	2.93242
		0.814813	5.76133		1.09911	2.95205
Book 197 p 76-77					0.868161	4.58234
Book 197 p 79-80		0.681088	2.23899		0.722392	2.03783
Book 203 p 05-06		0.644952	1.42532		0.618498	1.43365
AVERAGE		0.773895	2.58647		0.761055	2.40153
SD		0.132483	1.32366		0.131777	0.860408
min		0.644952	1.42532		0.618498	1.43365
max		1.06294	5.76133		1.09911	4.58234
* two measuring points per experiment: During some experiments, we lost the recording of ComInt1, and had to record from another part in the neuron. In those cases the shape indices changed. Because we did not want to make any data selection we used the data from both recordings in our evaluation.

## Sheet: statistics
paired t-test
ComInt1 A3			ComInt1 A4
ASC vs. DSC	pValue		ASC vs. DSC	pValue
rise-time	0.5835		rise-time	0.6132
half-width	0.192		half-width	0.3431
ASC			DSC
A3 vs. A4	pValue		A3 vs. A4	pValue
rise-time	0.7563		rise-time	0.5802
half-width	0.9149		half-width	0.5287
