# Supplementary material for: Profiling neurotransmitters in a crustacean neural circuit for locomotion
Source: PLoS One. 2018 May 22;13(5):e0197781. doi: 10.1371/journal.pone.0197781 (PMC5963771; doi:10.1371/journal.pone.0197781)
Supplement: S4 Table — (XLSX) [file pone.0197781.s005.xlsx]

## Sheet: Amplitude raw data
EPSP amplitude in mV		t1: early after chemical application; t2: late after chemical application
Experiment	medium ctrl	medium t1	medium t2	large ctrl	large t1	large t2		chemical	application
B07p69	0.630697	0.666809	0.656128	2.47666	3.23596	2.74866		DNQX	Bath
B07p89	3.41854	3.54033	3.25327	6.95088	6.21251	5.04507		DNQX	Bath
B07p113	2.23735	2.19337	1.75808	6.7534	6.87378	6.07207		DNQX	Bath
B07p155	1.45976	1.38637	0.830078	6.1334	6.12345	8.84043		DNQX	Bath
B07p165	3.37699	3.42136	3.08954	9.9678	10.0026	9.16973		DNQX	Bath
B15p119	2.47524	2.4154	2.48875	4.82178	3.38052			DNQX	Focal
B15p35	2.16985	1.84568		2.71606	2.39563			PTX	Bath
B18p39	3.39321	3.42266	3.40325	13.9447	13.9682	13.1898		PTX	Focal

## Sheet: Amplitude statistics
DNQX
medium EPSPs	RM-ANOVA								large EPSPs	RM-ANOVA
Mauchly's Sphericity Test									Mauchly's Sphericity Test
W	ChiStat	DF	pValue						W	ChiStat	DF	pValue
0.22143	6.0306	2	0.049031						0.24968	4.1627	2	0.12476
RM-ANOVA									RM-ANOVA
SumSq	DF	MeanSq	F	pValue GG	Residual				SumSq	DF	MeanSq	F	pValue	Residual
0.26194	2	0.13097	5.803	0.053298	10				0.034679	2	0.017339	0.017718	0.98248	8
		epsilon GG	LowerBound	DF corrected	Residual corrected
		0.56225	0.5	1.1245	5.6225
PTX
medium EPSPs	paired t-test		large EPSPs	paired t-test
	pValue			pValue
ctrl vs. t1	0.5577		ctrl vs. t1	0.5466

## Sheet: Rise-Time raw data
EPSP rise-time in ms		t1: early after chemical application; t2: late after chemical application
Experiment	medium ctrl	medium t1	medium t2	large ctrl	large t1	large t2		chemical	application
B07p69	1.10517	1.46	1.51818	1.51111	1.27165	1.13592		DNQX	Bath
B07p89	0.85	0.811429	0.933333	0.805076	0.792857	0.731683		DNQX	Bath
B07p113	1.00896	1.06489	1.2	0.643182	0.616	0.621212		DNQX	Bath
B07p155	1.25833	1.39048	1.44	0.62268	0.636224	0.626667		DNQX	Bath
B07p165	0.92	0.833333	0.895238	0.783929	0.790625	0.786316		DNQX	Bath
B15p119	1.30913	1.31084	1.33394	1.1	1.44545			DNQX	Focal
B15p35	1.21864	1.29896		1.22941	1.19286			PTX	Bath
B18p39	1.26415	1.26731	1.2	0.969697	0.962	0.935937		PTX	Focal

## Sheet: Rise-Time statistics
DNQX
medium EPSPs	RM-ANOVA								large EPSPs	RM-ANOVA
Mauchly's Sphericity Test									Mauchly's Sphericity Test
W	ChiStat	DF	pValue						W	ChiStat	DF	pValue
0.20343	6.3696	2	0.041386						0.085066	7.393	2	0.02481
RM-ANOVA									RM-ANOVA
SumSq	DF	MeanSq	F	pValue GG	Residual				SumSq	DF	MeanSq	F	pValue GG	Residual
0.041111	2	0.020556	1.9474	0.21888	10				0.025333	2	0.012667	1.6522	0.26762	8
		epsilon GG	LowerBound	DF corrected	Residual corrected						epsilon GG	LowerBound	DF corrected	Residual corrected
		0.55662	0.5	1.11324	5.5662						0.52221	0.5	1.04442	4.17768
PTX
medium EPSPs	paired t-test		large EPSPs	paired t-test
	pValue			pValue
ctrl vs. t1	0.5		ctrl vs. t1	%

## Sheet: Half-Width raw data
EPSP half-width in ms		t1: early after chemical application; t2: late after chemical application
Experiment	medium ctrl	medium t1	medium t2	large ctrl	large t1	large t2		chemical	application
B07p69	2.30431	2.53	2.4	2.88333	2.53093	2.63107		DNQX	Bath
B07p89	0.984906	0.98	1.15873	1.02589	0.965714	1.09307		DNQX	Bath
B07p113	1.9194	1.81596	2.05652	0.872727	0.812	1.20606		DNQX	Bath
B07p155	2.75	2.86667	2.75	0.863402	0.877551	0.690833		DNQX	Bath
B07p165	2.55429	2.41111	2.49048	2.14286	2.29375	2.14211		DNQX	Bath
B15p119	2.47261	2.45369	2.34	2.65	2.25455			DNQX	Focal
B15p35	2.31695	2.07708		2.18235	1.82857			PTX	Bath
B18p39	2.90189	2.90385	3.09643	2.55152	2.578	2.625		PTX	Focal

## Sheet: Half-Width statistics
DNQX
medium EPSPs	RM-ANOVA								large EPSPs	RM-ANOVA
Mauchly's Sphericity Test									Mauchly's Sphericity Test
W	ChiStat	DF	pValue						W	ChiStat	DF	pValue
0.85254	0.63814	2	0.72682						0.97577	0.0736	2	0.96387
RM-ANOVA									RM-ANOVA
SumSq	DF	MeanSq	F	pValue	Residual				SumSq	DF	MeanSq	F	pValue	Residual
0.0044444	2	0.0022222	0.15625	0.85739	10				0.0093333	2	0.0046667	0.16667	0.84935	8
PTX
medium EPSPs	paired t-test		large EPSPs	paired t-test
	pValue			pValue
ctrl vs. t1	0.5		ctrl vs. t1	0.5
